# Supplementary material for: FTO and ADRB2 Genetic Polymorphisms Are Risk Factors for Earlier Excessive Gestational Weight Gain in Pregnant Women with Pregestational Diabetes Mellitus: Results of a Randomized Nutrigenetic Trial
Source: Nutrients. 2022 Mar 1;14(5):1050. doi: 10.3390/nu14051050 (PMC8912276; doi:10.3390/nu14051050)
Supplement: Supplementary file 1 [file nutrients-14-01050-s001.zip]

Archive with 1 entries (1 files):
- nutrients-1580872-supplementary.pdf
